# Supplementary material for: Simplified Synthesis of Renieramycin T Derivatives to Target Cancer Stem Cells via β-Catenin Proteasomal Degradation in Human Lung Cancer
Source: Mar Drugs. 2023 Nov 30;21(12):627. doi: 10.3390/md21120627 (PMC10744608; doi:10.3390/md21120627)
Supplement: Supplementary file 1 [file marinedrugs-21-00627-s001.zip]

Archive with 1 entries (1 files):
- marinedrugs-2744304-supplementary.pdf
